# Supplementary material for: Conformal Swallowing Accelerometry: Reimagining the Acquisition and Characterization of Swallowing Mechano-Acoustic Signals
Source: Sensors (Basel). 2025 Dec 4;25(23):7396. doi: 10.3390/s25237396 (PMC12694341; doi:10.3390/s25237396)
Supplement: Supplementary file 1 [file sensors-25-07396-s001.zip]

Archive with 4 entries (3 files):
- sensors-3967962-supplementary/
- sensors-3967962-supplementary/Table S1.pdf
- sensors-3967962-supplementary/Table S2.pdf
- sensors-3967962-supplementary/Table S3.pdf
